# Supplementary material for: Quantitative assessment of finger motor performance: Normative data
Source: PLoS One. 2017 Oct 18;12(10):e0186524. doi: 10.1371/journal.pone.0186524 (PMC5646860; doi:10.1371/journal.pone.0186524)
Supplement: S2 File — (XLS) [file pone.0186524.s004.xls]

## Sheet: Sheet1
ID	SEX	AGE	PROTOCOL	rate	td	iti	tditi	perc_corr	Advanceperc	IHI_ONSET_ABS
1	Males	38.3233	Bimanual metronome	2.09	140.21	356.72	0.42	0.793103	0.6145	14.52
1	Males	38.3233	Maximum velocity	2.59	168.72	243.46	0.86	0.769231
1	Males	38.3233	Metronome	2.02	147.94	381.59	0.45	0.653846	0.803
1	Males	38.3233	Self pace mode	2.42	159.03	270.61	0.65	0.806452
2	Males	29	Bimanual metronome	2.02568	226.681	269.629	0.86626	0.966667	0.974138	18.7273
2	Males	29	Maximum velocity	3.16669	161.506	169.887	1.10866	0.833333
2	Males	29	Metronome	2.03122	219.438	277.134	0.814891	0.903226	0.963964
2	Males	29	Self pace mode	2.67886	183.243	195.02	1.00336	0.95
3	Males	36	Bimanual metronome	1.975	93.71	431.265	0.245		0.14595	153.33
3	Males	36	Maximum velocity	2.54	176.71	219.58	0.82	0.857
3	Males	36	Metronome	1.92	79.89	476.98	0.19		0.0455
3	Males	36	Self pace mode	1.62	284.56	337.07	0.86	0.864
4	Females	26.6932	Bimanual metronome	2.01	294.88	205.82	1.5	0.903226	0.7143	13.42
4	Females	26.6932	Maximum velocity	2.83	186.95	169.86	1.14	1
4	Females	26.6932	Metronome	2.01	279.73	220.7	1.37	0.933333	0.5
4	Females	26.6932	Self pace mode	1.96	257.08	255.9	1.04	1
5	Females	30	Bimanual metronome	2.02687	227.4	267.833	0.865827	0.9375	0.966102	14.3559
5	Females	30	Maximum velocity	3.47756	120.821	180.133	0.739334	0.777778
5	Females	30	Metronome	2.02685	148.367	347.533	0.440872	0.9375	0.983051
5	Females	30	Self pace mode	2.97521	124.155	215.759	0.607818	0.913043
6	Females	29	Bimanual metronome	2.03629	325.98	174.66	2.41241	0.757576	0.828283	31.2347
6	Females	29	Maximum velocity	3.06427	211.02	150.273	2.08408	0.520833
6	Females	29	Metronome	2.02481	331.567	172.067	2.2443	0.8125	0.92233
6	Females	29	Self pace mode	2.37992	239.766	194.75	1.44013	0.864865
7	Males	28.3671	Bimanual metronome	2.04	229.1	272.4	0.88	0.666667	0.5823	22.27
7	Males	28.3671	Maximum velocity	2.08	199.45	314.5	0.7	0.147059
7	Males	28.3671	Metronome	2.1	221.95	266.94	0.86	0.666667	0.8211
7	Males	28.3671	Self pace mode	1.55	307.16	401.78	0.92	0.615385
8	Males	30.4986	Bimanual metronome	2.02	246.09	253.01	1	0.90625	0.8	13.04
8	Males	30.4986	Maximum velocity	2.69	179.79	203.32	0.98	0.73913
8	Males	30.4986	Metronome	2.01	212.21	287.26	0.76	0.966667	0.9569
8	Males	30.4986	Self pace mode	2.06	239.96	249.69	1	0.848485
9	Males	65.3562	Bimanual metronome	1.89	267.28	332.56	0.95	0.548387	0.6418	55.11
9	Males	65.3562	Maximum velocity	2.48	201.89	206.24	1.02	0.894737
9	Males	65.3562	Metronome	2.13	215.1	265.89	0.85	0.848485	0.65
9	Males	65.3562	Self pace mode	1.95	236.7	288.96	0.85	0.542857
10	Females	30	Bimanual metronome	2.38738	240.589	209.688	1.23661	0.736842	0.67	18.5505
10	Females	30	Maximum velocity	3.48688	171.896	122.299	1.56765	0.732143
10	Females	30	Metronome	2.25269	241.522	243.065	1.08237	0.638889	0.619048
10	Females	30	Self pace mode	3.38339	150.524	148.628	1.09922	0.732143
11	Females	37.7726	Bimanual metronome	2.02	205.57	292.04	0.73	0.903226	0.8125	14.05
11	Females	37.7726	Maximum velocity	2.7	172.51	209.27	0.92	0.577778
11	Females	37.7726	Metronome	2.04	182.74	313.22	0.61	0.935484	0.9565
11	Females	37.7726	Self pace mode	1.97	201.91	313.15	0.69	0.611111
12	Females	54.0548	Bimanual metronome	2.02	200.79	303.34	0.69	0.78125	0.7	26.11
12	Females	54.0548	Maximum velocity	2.45	137.5	329.29	0.51	0.272727
12	Females	54.0548	Metronome	2.26	133.86	381.25	0.5	0.5	0.8846
12	Females	54.0548	Self pace mode	2.2	169.03	313.24	0.58	0.689655
13	Females	56.8822	Maximum velocity	2.87	185.96	178.9	1.14	0.5
13	Females	56.8822	Metronome	2.14	247.1	239.42	1.14	0.771429	0.7664
13	Females	56.8822	Self pace mode	2.36	217.01	228.23	1.07	0.888889
14	Females	40	Bimanual metronome	2.01947	204.269	301.367	0.696615	0.722222	0.865385	21.0909
14	Females	40	Maximum velocity	2.66247	156.017	231.483	0.718772	0.75
14	Females	40	Metronome	2.03183	186.967	309.667	0.621096	1	0.85
14	Females	40	Self pace mode	1.88346	177.458	357.083	0.510934	0.75
15	Females	27.2959	Bimanual metronome	2.01	183.15	323.71	0.59	0.685714	0.9271	19.26
15	Females	27.2959	Maximum velocity	3.55	152.97	137.8	1.36	0.807018
15	Females	27.2959	Metronome	2.01	193.77	310.25	0.65	0.727273	0.9375
15	Females	27.2959	Self pace mode	2.49	173.88	234.99	0.79	0.780488
16	Males	62	Bimanual metronome	2.01428	244.733	254.905	0.991193	0.935484	0.660377	20.7155
16	Males	62	Maximum velocity	3.50982	159.808	135.273	1.28209	0.716667
16	Males	62	Metronome	2.2867	219.542	257.319	0.971785	0.461538	0.811594
16	Males	62	Self pace mode	2.85298	214.111	176.565	1.53821	0.613636
17	Females	68	Bimanual metronome	2.1	141.36	364.89	0.43	0.846	0.1005	143.95
17	Females	68	Maximum velocity	2.23	229.74	231.77	1.04	0.619
17	Females	68	Metronome	2.02	133.88	373.51	0.73	0.71	0.0745
17	Females	68	Self pace mode	1.32	340.25	436.1	0.83	0.889
18	Males	28.674	Bimanual metronome	2.02	221.32	289.47	0.82	0.827586	0.5455	23.66
18	Males	28.674	Maximum velocity	3.49	181.94	125.19	2.43	0.72
18	Males	28.674	Metronome	2.01	214.59	284.59	0.78	0.84375	0.3333
18	Males	28.674	Self pace mode	2.12	224.78	253.88	0.94	0.878788
19	Males	46	Bimanual metronome	2.01341	231.793	266.767	0.962428	0.966667	0.431034	15.8155
19	Males	46	Maximum velocity	3.47802	151.012	144.307	1.12958	0.706897
19	Males	46	Metronome	2.01275	257.784	241.009	1.13451	0.966667	0.12931
19	Males	46	Self pace mode	3.03375	158.615	181.667	0.97484	0.866667
20	Males	20	Bimanual metronome	2.02827	165.95	331.65	0.510084	0.9375	0.966102	18.7667
20	Males	20	Maximum velocity	3.59416	130.662	150.725	0.912755	0.645161
20	Males	20	Metronome	2.0292	172.483	324.833	0.5438	0.9375	0.898305
20	Males	20	Self pace mode	2.67367	173.485	231.382	0.866655	0.809524
21	Males	53	Bimanual metronome	2.18421	198.185	267.852	0.778079	0.818182	0.71	19.7629
21	Males	53	Maximum velocity	3.31127	161.588	154.787	1.17693	0.769231
21	Males	53	Metronome	2.07441	224.405	266.664	0.885361	0.966667	0.921053
21	Males	53	Self pace mode	2.55236	197.606	201.417	1.05086	0.785714
22	Males	48	Bimanual metronome	2.02739	143.355	350.185	0.451887	0.421053	0.774194	36.1053
22	Males	48	Maximum velocity	2.94466	133	235.969	0.624661	0.296296
22	Males	48	Metronome	2.05356	156.292	338.659	0.474793	0.666667	0.617021
22	Males	48	Self pace mode	2.64866	198.781	215.047	1.00969	0.761905
23	Females	22	Maximum velocity	2.44143	279.471	141.221	10.8641	0.414634
23	Females	22	Metronome	2.04054	271.806	225.861	1.49384	0.25	0.555556
23	Females	22	Self pace mode	2.0448	260.214	238.81	1.17745	0.6
24	Females	28	Bimanual metronome	2.01796	145.136	349.239	0.415579	1	0.977273	9.70886
24	Females	28	Maximum velocity	2.56613	111.819	122.011	0.91647	1
24	Females	28	Metronome	2.02612	123.483	373.85	0.337262	1	0.6
24	Females	28	Self pace mode	2.28271	143.175	222.125	0.644569	1
25	Males	40	Bimanual metronome	2.03572	224.781	271.646	0.883691	0.705882	0.621053	15.8333
25	Males	40	Maximum velocity	3.05252	166.518	166.341	1.05444	0.854167
25	Males	40	Metronome	2.03103	182.44	314.543	0.616145	0.966667	0.53913
25	Males	40	Self pace mode	1.8596	158.815	388.861	0.421377	0.964286
26	Females	44	Bimanual metronome	2.00512	221.982	277.946	0.810692	0.875	0.910714	11.1
26	Females	44	Maximum velocity	3.21421	169.792	145.528	1.25356	0.666667
26	Females	44	Metronome	2.03291	220.767	274.15	0.818094	1	0.95
26	Females	44	Self pace mode	2.63176	193.868	188.789	1.08127	0.95
27	Males	45	Bimanual metronome	2.35237	181.359	290.094	0.663735	0.470588	0.328125	18.0156
27	Males	45	Maximum velocity	3.88558	132.477	141.023	1.16098	0.578947
27	Males	45	Metronome	2.0229	183.407	313.787	0.596893	0.870968	0.731481
27	Males	45	Self pace mode	2.24557	193.176	254.985	0.786031	0.414634
28	Males	31	Bimanual metronome	2.00929	219.85	273.087	0.805053	0.909091	0.987342	17.875
28	Males	31	Maximum velocity	2.7797	210.738	183.41	1.149	0.75
28	Males	31	Metronome	2.01536	239.261	252.909	0.946037	1	0.953488
28	Males	31	Self pace mode	1.99962	150.85	312.033	0.483442	0.6
29	Males	78	Bimanual metronome	2.1	250.79	254.9	1.25	0.268	0.61	39.07
29	Males	78	Maximum velocity	1.88	306.58	276.83	1.49	0.125
29	Males	78	Metronome	2.15	215.86	284.48	0.94		0.5781
29	Males	78	Self pace mode	1.29	451.95	340.09	1.42	0.4286
30	Females	25	Bimanual metronome	2.01696	236.045	256.648	0.919725	1	0.988506	21.2614
30	Females	25	Maximum velocity	2.87908	123.537	91.4787	1.35045	0.94
30	Females	25	Metronome	2.01974	224.864	267.705	0.839969	1	0.988506
30	Females	25	Self pace mode	2.85035	149.778	109.193	1.37168	1
31	Males	41	Bimanual metronome	2.02641	221.95	273.383	0.819775	1	0.716667	10.6429
31	Males	41	Maximum velocity	3.22997	157.787	161.2	1.01256	0.8
31	Males	41	Metronome	2.02783	191.117	304.133	0.634091	1	0.716667
31	Males	41	Self pace mode	2.48568	175.147	229.397	0.779273	0.894737
32	Males	23	Bimanual metronome	2.03838	137.25	359.036	0.391936	0.823529	0.890909	16.7292
32	Males	23	Maximum velocity	3.34493	142.044	162.456	0.913038	0.653846
32	Males	23	Metronome	2.01759	146.821	352.357	0.426309	0.875	0.875
32	Males	23	Self pace mode	2.50911	146.176	256.191	0.603158	0.894737
33	Males	47	Maximum velocity	3.46561	143.757	149.743	1.00578	0.546875
33	Males	47	Metronome	2.03456	194.438	301.277	0.655096	0.903226	0.160714
33	Males	47	Self pace mode	2.76683	190.875	175.487	1.11777	0.883721
34	Males	46	Bimanual metronome	2.0305	252.545	245.125	1.08105	0.647059	0.738636	15.6456
34	Males	46	Maximum velocity	2.70839	235.081	157.306	2.54876	0.704545
34	Males	46	Metronome	2.0349	246.94	250.75	1.03515	0.567568	0.595238
34	Males	46	Self pace mode	2.0167	251.72	252.89	1.06134	0.757576
35	Females	21	Bimanual metronome	2.04621	240.475	253.555	0.979369	0.967742	0.966387	19.1053
35	Females	21	Maximum velocity	3.61201	154.224	130.5	1.35942	0.872727
35	Females	21	Metronome	2.01057	219.062	281.884	0.804157	0.933333	0.955357
35	Females	21	Self pace mode	2.12201	211.433	267.958	0.82127	0.9375
36	Females	47	Bimanual metronome	2.03074	213.509	284.914	0.77121	0.966667	0.25	19.4018
36	Females	47	Maximum velocity	3.41093	145.802	153.326	1.0216	0.781818
36	Females	47	Metronome	2.02521	225.336	275.302	0.850894	0.966667	0.678261
36	Females	47	Self pace mode	2.6062	184.452	204.029	0.951213	0.577778
37	Males	72.0027	Bimanual metronome	1.98	252.1	302	1.06	0.766667	0.6	51.98
37	Males	72.0027	Maximum velocity	2.61	203.49	190.06	1.19	0.75
37	Males	72.0027	Metronome	2.03	278.91	225.08	1.34	0.933333	0.9099
37	Males	72.0027	Self pace mode	2.3	205.23	235.17	0.92	0.942857
38	Females	28	Bimanual metronome	2.02208	140.629	357.56	0.403795	0.966667	0.974138	23.8654
38	Females	28	Maximum velocity	3.61001	120.108	169.025	0.867479	0.545455
38	Females	28	Metronome	2.03986	150.181	347.767	0.443902	0.935484	0.939655
38	Females	28	Self pace mode	1.85042	124.92	432.307	0.305862	0.846154
39	Females	26.5288	Bimanual metronome	2.05	283.78	237.17	1.34	0.69697	0.5978	39.6
39	Females	26.5288	Maximum velocity	2.58	207.36	205.86	1.1	0.871795
39	Females	26.5288	Metronome	2.07	240.66	260.9	0.98	0.84375	0.9352
39	Females	26.5288	Self pace mode	2.26	216.92	248.15	0.95	0.885714
40	Females	55.2301	Bimanual metronome	2.1	204.34	287.74	0.92	0.794118	0.9626	30.37
40	Females	55.2301	Maximum velocity	2.88	187.39	168.29	1.16	0.953488
40	Females	55.2301	Metronome	2.03	194.53	301.84	0.66	0.966667	0.9739
40	Females	55.2301	Self pace mode	2.2	183.86	294.75	0.7	0.714286
41	Females	30.663	Bimanual metronome	2.02	239.34	258.46	0.94	0.966667	0.9741	11.05
41	Females	30.663	Maximum velocity	3.24	194.75	118.38	1.73	0.958333
41	Females	30.663	Metronome	2.07	218.08	269.93	0.87	0.967742	0.9573
41	Females	30.663	Self pace mode	2.45	226.31	183.74	1.26	0.894737
42	Males	33	Bimanual metronome	2.00815	204.464	295.777	0.819589	0.903226	0.892857	11.3558
42	Males	33	Maximum velocity	3.07562	189.52	169.83	1.41212	0.531915
42	Males	33	Metronome	2.02763	266.353	231.397	1.33726	0.966667	0.982456
42	Males	33	Self pace mode	2.6072	181.621	207.667	0.932331	0.785714
43	Females	44	Bimanual metronome	2.03017	240.741	257.232	0.964197	0.903226	0.964286	27.5455
43	Females	44	Maximum velocity	3.24237	182.435	140.881	1.46765	0.807692
43	Females	44	Metronome	2.02311	249.224	248.759	2.02594	0.966667	0.931034
43	Females	44	Self pace mode	2.00261	273.018	228.786	1.25702	0.933333
44	Males	51.7562	Bimanual metronome	2	164.29	341.52	0.49	0.931034	0.4352	18.49
44	Males	51.7562	Maximum velocity	2.97	138.96	202.55	0.71	0.734694
44	Males	51.7562	Metronome	2.03	182.24	314.8	0.6	0.966667	0.7105
44	Males	51.7562	Self pace mode	1.88	189.85	355.91	0.56	0.827586
45	Males	35	Bimanual metronome	2.01425	200.836	297.595	0.695138	0.966667	0.948276	11.0588
45	Males	35	Maximum velocity	4.69142	125.136	96.4773	1.49744	0.714286
45	Males	35	Metronome	2.01104	243.897	254.483	1.0137	0.966667	0.784483
45	Males	35	Self pace mode	4.07749	126.461	122.61	1.08659	0.919355
46	Males	74	Bimanual metronome	1.98585	279.287	231.222	1.30627	0.9	0.601852	19.1429
46	Males	74	Maximum velocity	2.30399	195.888	252.448	0.857872	0.828571
46	Males	74	Metronome	2.00311	247.543	254.897	0.999463	0.966667	0.448276
46	Males	74	Self pace mode	1.72159	244.435	345.141	0.736325	0.884615
47	Females	32.0932	Bimanual metronome	2.04	277.83	215.3	1.32	0.967742	0.9412	14.71
47	Females	32.0932	Maximum velocity	3.15	174.32	153.27	1.2	0.93617
47	Females	32.0932	Metronome	2.08	246.85	247.74	1.08	0.757576	0.7732
47	Females	32.0932	Self pace mode	1.95	274.77	258.68	1.17	0.709677
48	Females	33	Bimanual metronome	2.02967	205.214	292.482	0.736097	0.903226	0.919643	24.5158
48	Females	33	Maximum velocity	2.76039	154.395	218.961	0.787926	0.95
48	Females	33	Metronome	2.02952	235.216	261.681	0.938111	0.966667	0.982759
48	Females	33	Self pace mode	2.29057	148.75	297	0.523341	0.75
49	Males	22	Maximum velocity	2.63538	161.259	226.417	0.745246	0.642857
49	Males	22	Metronome	2.18386	174.477	322.205	0.566493	0.594595	0.852273
49	Males	22	Self pace mode	2.1114	189.337	303.761	0.640287	0.638889
50	Females	26	Bimanual metronome	2.01362	153.054	347.892	0.451318	0.933333	0.973214	11.9583
50	Females	26	Maximum velocity	2.7682	144.718	222.788	0.692526	0.95122
50	Females	26	Metronome	2.01616	162.884	338.295	0.495122	0.933333	0.982143
50	Females	26	Self pace mode	1.90852	157.661	368.625	0.432806	0.965517
51	Males	47.9233	Bimanual metronome	2.03	234.74	266.82	0.97	0.9	0.4393	24.16
51	Males	47.9233	Maximum velocity	2.96	193.78	182.74	1.82	0.641026
51	Males	47.9233	Metronome	2	213	307.05	0.76	0.6875	0.6023
51	Males	47.9233	Self pace mode	2.13	235.33	257	1	0.705882
52	Males	22	Maximum velocity	2.58942	163.083	233.694	0.731373	0.923077
52	Males	22	Metronome	2.009	164.457	340.674	0.505685	0.676471	0.891304
52	Males	22	Self pace mode	2.02424	195.655	302.278	0.663591	0.935484
53	Females	28	Bimanual metronome	2.02142	220.527	276.652	0.820927	0.903226	0.982143	21.1495
53	Females	28	Maximum velocity	3.37346	180.333	134.812	1.98649	0.48
53	Females	28	Metronome	2.03968	208.25	291.559	0.775851	0.53125	0.940299
53	Females	28	Self pace mode	2.54988	199.521	196.965	1.07667	0.923077
54	Males	68	Bimanual metronome	2.12369	147.196	331.37	0.464573	0.638889	0.797753	14.191
54	Males	68	Maximum velocity	3.07166	122.361	208.931	0.607724	0.321429
54	Males	68	Metronome	2.25628	138.91	312.75	0.464042	0.675676	0.593407
54	Males	68	Self pace mode	2.25289	128.25	376.673	0.425462	0.8125
55	Females	27.989	Bimanual metronome	2	291.28	209.14	1.44	0.966667	1	24.77
55	Females	27.989	Maximum velocity	2.72	238.49	135.69	1.93	0.95122
55	Females	27.989	Metronome	2.02	264.87	236.8	1.17	0.966667	0.9561
55	Females	27.989	Self pace mode	2.24	257.55	193.46	1.44	0.911765
56	Females	26.3096	Bimanual metronome	2.02	217.22	280.55	0.79	0.966667	0.9224	10.11
56	Females	26.3096	Maximum velocity	3.05	173.66	162.93	1.15	0.854167
56	Females	26.3096	Metronome	2.06	226.1	267.68	0.88	0.875	0.9732
56	Females	26.3096	Self pace mode	2.11	203.58	275.03	0.76	0.96875
57	Males	59.9808	Bimanual metronome	2.03	264.34	232.98	1.18	0.571429	0.6375	24.58
57	Males	59.9808	Maximum velocity	2.51	195.39	218.88	1.01	0.897436
57	Males	59.9808	Self pace mode	1.97	214.31	312.15	0.76	0.814815
58	Males	30	Bimanual metronome	2.04828	244.226	248.702	1.01585	0.617647	0.963855	16.3519
58	Males	30	Maximum velocity	3.05989	199.343	131.715	1.61411	0.914894
58	Males	30	Metronome	2.02966	253.667	241.619	1.08898	0.677419	0.975904
58	Males	30	Self pace mode	1.86058	208.978	330.402	0.641234	0.71875
59	Males	41.4603	Bimanual metronome	2.27	165.83	283.67	0.61	0.72973	0.7526	27.47
59	Males	41.4603	Maximum velocity	2.57	148.12	251.02	0.63	0.581395
59	Males	41.4603	Metronome					0	0
59	Males	41.4603	Self pace mode	2.04	160.85	349.49	0.49	0.75
60	Males	23	Bimanual metronome	2.02	152.05	356.54	0.47		0.1	31
60	Males	23	Maximum velocity	2.76	183.77	191.56	1.13	0.083
60	Males	23	Metronome	2.17	170.3	315.74	0.89		0.4048
60	Males	23	Self pace mode	2.52	196.42	222.79	0.94	0.444
61	Females	28	Bimanual metronome	2.02966	258.92	233.83	1.1073	1	0.988506	11.4659
61	Females	28	Maximum velocity	4.65082	206.343	180.23	1.14489	0.892857
61	Females	28	Metronome	2.03018	239.933	216.857	1.10641	0.166667	0.928571
61	Females	28	Self pace mode	3.86144	270.736	338.194	0.800534	1
62	Males	44.0767	Bimanual metronome	1.98	162.95	351.1	0.48	0.741935	0.9783	18.82
62	Males	44.0767	Maximum velocity	3.75	128.16	145.5	0.96	0.877193
62	Males	44.0767	Metronome	2.05	279.9	216.77	1.82	0.966667	0.8783
62	Males	44.0767	Self pace mode	2.63	120.6	263.39	0.48	0.804878
63	Females	26.674	Maximum velocity	2.88	225.33	140.24	2.13	0.731707
63	Females	26.674	Metronome	2	267.58	246.92	1.3	0.75	0.9474
63	Females	26.674	Self pace mode	2.33	241.98	207.18	1.45	0.727273
64	Males	25	Metronome	2.01848	220.125	279.228	0.802459	0.757576	0.980769
65	Males	27.7014	Bimanual metronome	2.11	187.25	339.75	0.7	0.2	0.75	21.25
65	Males	27.7014	Maximum velocity	3.51	166.98	135.42	2.33
65	Males	27.7014	Metronome	2.03	216.65	290.23	0.83		0.9515
65	Males	27.7014	Self pace mode	1.92	220.9	310.77	0.76
66	Females	63	Bimanual metronome	1.67	303.75	332.52	1.19		0.3556	142.14
66	Females	63	Maximum velocity	1.13	432.1	479.4	1.13
66	Females	63	Metronome	2.03	89.01	419.15	0.23		0.0441
66	Females	63	Self pace mode	1.61	565.79	411.96	2
67	Males	27.5397	Bimanual metronome	2.07	181.11	328.33	0.68	0.545455	0.6714	35.98
67	Males	27.5397	Maximum velocity	2.9	162.33	197.29	0.93	0.840909
67	Males	27.5397	Metronome	2.18	182.56	302.63	0.74	0.733333	0.8415
67	Males	27.5397	Self pace mode	2.85	180.29	194.86	1.11	0.717949
68	Males	35.7589	Bimanual metronome	2.02	216.43	295.21	0.8	0.69697	0.9556	41.68
68	Males	35.7589	Maximum velocity	3.15	172.94	175.1	1.16	0.632653
68	Males	35.7589	Metronome	2.13	180.48	334.35	0.66	0.526316	0.5946
68	Males	35.7589	Self pace mode	2.12	236.02	277.09	0.96	0.785714
69	Males	58.2849	Bimanual metronome	2.06	175.91	327.95	0.56	0.818182	0.6944	27.4
69	Males	58.2849	Maximum velocity	2.32	176.28	273.27	0.68	0.941176
69	Males	58.2849	Metronome	2.03	182.52	312.98	0.59	0.83871	0.7981
69	Males	58.2849	Self pace mode	1.87	180.7	363.55	0.51	0.964286
70	Females	30.1041	Bimanual metronome	2.01	242.55	256.09	0.98	0.870968	0.9907	9.59
70	Females	30.1041	Maximum velocity	3.76	139.82	131.87	1.15	0.964286
70	Females	30.1041	Metronome	2.02	201.48	294.41	0.7	0.966667	0.913
70	Females	30.1041	Self pace mode	2.25	210.98	236.12	0.92	0.970588
71	Females	31.7918	Bimanual metronome	2.16	159.8	312.34	0.53	0	0
71	Females	31.7918	Maximum velocity	3.43	113.27	181.48	0.65	0.886792
71	Females	31.7918	Metronome	2.1	102	394.23	0.28	0.606061	0.7436
71	Females	31.7918	Self pace mode	2.48	135.92	289	0.52	0.533333
72	Males	34.4247	Bimanual metronome	2.08	226.3	262.26	0.9	0.771429	0.819	29.07
72	Males	34.4247	Maximum velocity	2.48	193.21	220.14	0.93	0.8
72	Males	34.4247	Metronome	2.06	246.65	245.25	1.05	0.967742	0.9153
72	Males	34.4247	Self pace mode	2.06	228.67	277.55	0.88	0.903226
73	Males	64.0466	Bimanual metronome	2.06	253.1	241.24	1.12	0.571429	0.75	167.45
73	Males	64.0466	Maximum velocity	2.96	166.96	175.49	1.01	0.829787
73	Males	64.0466	Metronome	2.03	219.24	279.5	0.8	0.933333	0.8839
73	Males	64.0466	Self pace mode	2.31	201.59	238.93	0.88	0.536585
74	Males	24	Bimanual metronome	2.015	148.13	390.02	0.555		0.2629
74	Males	24	Maximum velocity	2.59	173.48	240.42	0.78
74	Males	24	Metronome	2.26	203.07	273.48	1.01
74	Males	24	Self pace mode	2.04	209.51	291.81	0.77	0.542
75	Females	31	Bimanual metronome	2.03038	195.371	300.5	0.67579	0.966667	0.913793	9.76991
75	Females	31	Maximum velocity	2.89041	159.328	205.211	0.876972	0.603774
75	Females	31	Metronome	2.02636	186.595	309.595	0.611342	0.90625	0.922414
75	Females	31	Self pace mode	2.19249	193.379	270.863	0.749785	0.939394
76	Females	26	Maximum velocity	3.73183	127.221	146.986	0.952794	0.866667
76	Females	26	Self pace mode	2.01676	159.5	338.26	0.497819	0.666667
77	Males	54	Bimanual metronome	2.02482	144.739	352.747	0.423222	0.611111	0.906977	17.8391
77	Males	54	Maximum velocity	2.69382	131.4	289.65	0.583703	0.348837
77	Males	54	Metronome	2.06834	154.947	335.711	0.486144	0.513514	0.933333
77	Males	54	Self pace mode	2.48686	142.306	283.972	0.571185	0.658537
78	Males	35	Bimanual metronome	2.01516	185.598	313.268	0.609087	0.848485	0.991071	12.2396
78	Males	35	Maximum velocity	3.34468	111.095	195.302	0.601494	0.54717
78	Males	35	Metronome	2.03878	190.556	305.602	0.652057	0.794118	0.826531
78	Males	35	Self pace mode	2.57257	155.797	239.905	0.671561	0.973684
79	Males	51	Bimanual metronome	2.09607	271.787	222.352	1.26119	0.818182	0.972222	41.4896
79	Males	51	Maximum velocity	2.73929	207.233	178.467	1.42469	0.697674
79	Males	51	Metronome	2.03665	267.907	232.269	1.24999	0.870968	0.962963
79	Males	51	Self pace mode	2.13709	228.413	268.054	0.986948	0.71875
80	Males	61.1836	Bimanual metronome	2	200.72	307.11	0.69	0.757576	0.3636	24.76
80	Males	61.1836	Maximum velocity	3.51	110.88	180.29	0.64	0.818182
80	Males	61.1836	Metronome	1.88	144.83	424.69	0.39	0.565217	0.8462
80	Males	61.1836	Self pace mode	1.97	125.7	416.3	0.32	0.652174
81	Females	37	Bimanual metronome	2.01182	262.621	236.948	1.14254	0.966667	0.965517	25.0294
81	Females	37	Maximum velocity	1.76036	316.042	272.667	1.27808	0.923077
81	Females	37	Metronome	2.00831	261.147	238.672	1.11456	0.966667	0.955357
81	Females	37	Self pace mode	1.95157	276.102	243.112	1.15563	0.9
82	Males	53.1589	Bimanual metronome	2	181.47	335.49	0.57	0.71875	0.8696	27.86
82	Males	53.1589	Maximum velocity	1.99	170.86	355.14	0.53	0.833333
82	Males	53.1589	Metronome	2.01	170.6	345.14	0.53	0.75	0.9048
82	Males	53.1589	Self pace mode	1.48	240.31	461.74	0.57	0.75
83	Females	31	Bimanual metronome	2.0452	142.367	350.525	0.425688	1	0.783333	10.3673
83	Females	31	Maximum velocity	4.01063	112.017	139.122	0.842544	1
83	Females	31	Metronome	2.22475	195.25	260.734	0.788635	0.941176	0.689655
83	Females	31	Self pace mode	3.40219	125.938	174.025	0.798404	0.714286
84	Females	22	Maximum velocity	3.41065	146.463	157.792	1.1128	0.727273
84	Females	22	Metronome	2.03202	198.472	299.898	0.683305	0.870968	0.700935
84	Females	22	Self pace mode	2.43558	188.5	233.225	0.888047	0.789474
85	Females	22	Maximum velocity	3.24716	143.814	169.559	0.878127	0.959184
85	Females	22	Metronome	2.12991	209.528	276.426	0.801818	0.771429	0.886792
85	Females	22	Self pace mode	2.24947	208.933	240.475	0.913698	1
86	Females	43	Bimanual metronome	2.02161	262.824	233.838	1.15024	0.472222	0.735294	16.3333
86	Females	43	Maximum velocity	2.89361	193.398	166.125	1.33881	0.44
86	Females	43	Metronome	2.00351	275.737	230.895	1.28197	0.542857	0.934211
86	Females	43	Self pace mode	2.59562	203.75	188.125	1.15365	0.636364
87	Males	67.1315	Bimanual metronome	2.06	235.03	258.98	0.94	0.823529	0.8919	23.12
87	Males	67.1315	Maximum velocity	2.66	177.26	209.04	0.89	0.925
87	Males	67.1315	Metronome	2.01	210.31	294.59	0.75	0.9	0.9907
87	Males	67.1315	Self pace mode	2.25	207.75	255.32	0.88	0.878788
88	Males	77.9616	Bimanual metronome	2.03	315.91	199.89	1.92	0.594595	0.5517
88	Males	77.9616	Maximum velocity	2.62	219.7	192.93	1.31	0.631579
88	Males	77.9616	Metronome	2.06	302.31	205.33	1.71	0.774194	0.3684
88	Males	77.9616	Self pace mode	1.99	315.22	241.88	1.69	0.757576
89	Males	29.8849	Bimanual metronome	2	206.68	293.79	0.71	0.870968	0.9537	20.35
89	Males	29.8849	Maximum velocity	3.09	190.81	142.85	1.43	0.851064
89	Males	29.8849	Metronome	2	254.57	245.31	1.05	0.870968	0.8889
89	Males	29.8849	Self pace mode	1.73	295.17	285.88	1.05	0.758621
90	Males	61.8	Bimanual metronome	2.02	236.56	275.76	0.94	0.586207	1	24.19
90	Males	61.8	Maximum velocity	3.07	167.36	185.05	1.12	0.47619
90	Males	61.8	Metronome	1.9	211.35	368.85	0.72	0.384615	1
90	Males	61.8	Self pace mode	2.01	226.9	304.75	0.88	0.526316
91	Females	30	Bimanual metronome	2.01339	167.431	330.879	0.513529	0.966667	0.922414	16.2424
91	Females	30	Maximum velocity	3.71617	145.201	130.922	1.17706	0.910714
91	Females	30	Metronome	2.01703	148.284	349.741	0.4314	0.966667	0.887931
91	Females	30	Self pace mode	2.95232	155.208	186.917	0.862622	0.933333
92	Males	39.5726	Bimanual metronome	2.04	201.28	297.74	0.7	0.933333	0.9279	13.64
92	Males	39.5726	Maximum velocity	3.49	126.63	168.87	0.78
92	Males	39.5726	Metronome	2.04	192.74	303.97	0.66		0.8684
92	Males	39.5726	Self pace mode	2.46	153.17	261.82	0.62
93	Males	24	Bimanual metronome	2.05	112.74	382.64	0.39	0.673	0.02565	61
93	Males	24	Maximum velocity	3.11	178.02	152.28	1.24	0.93
93	Males	24	Metronome	2.03	107.26	392.77	0.29	0.7083	0.0313
93	Males	24	Self pace mode	2.27	207.88	238.95	0.92	0.8
94	Females	57.2712	Bimanual metronome	2.02	289.77	208.41	1.42	0.966667	0.7586	37.17
94	Females	57.2712	Maximum velocity	3.07	186.53	167.78	1.29	0.909091
94	Females	57.2712	Metronome	2.01	240.75	259.17	0.94	0.90625	0.8793
94	Females	57.2712	Self pace mode	1.96	279.47	234	1.22	0.966667
95	Males	29.6027	Bimanual metronome	2.03	205.39	292.18	0.73	0.966667	0.8696	12.96
95	Males	29.6027	Maximum velocity	3.3	160.38	155.5	1.32	0.843137
95	Males	29.6027	Metronome	2.07	194.27	298.69	0.72	0.966667	0.886
95	Males	29.6027	Self pace mode	2.51	192.19	215.23	1	0.846154
96	Males	24	Bimanual metronome	2.10837	172.714	309.402	0.579758	0.848485	0.773585	16.3945
96	Males	24	Maximum velocity	3.28656	110.086	198.698	0.576287	0.537037
96	Males	24	Metronome	2.66305	123.879	270.612	0.49076	0.725	0.569892
96	Males	24	Self pace mode	2.91559	129	220.799	0.605531	0.857143
97	Males	61	Bimanual metronome	2.02	201.67	317.61	0.72	0.821429	0.8681	42.12
97	Males	61	Maximum velocity	2.53	162.65	256.82	0.72	0.647059
97	Males	61	Metronome	2.09	185.7	332.38	0.64	0.703704	0.7313
97	Males	61	Self pace mode	1.85	189.13	377.15	0.55	0.769231
98	Females	45	Bimanual metronome	2.01602	322.207	175.328	1.981	0.966667	0.965517	17.3929
98	Females	45	Maximum velocity	2.73371	234.143	142.201	1.98424	0.813953
98	Females	45	Metronome	2.02286	332.009	164.862	2.22517	0.966667	0.87156
98	Females	45	Self pace mode	1.96674	338.92	173.018	2.16438	0.933333
99	Females	64	Maximum velocity	2.97903	198.562	180.825	1.91763	0.454545
99	Females	64	Metronome	2.02836	193.466	305.08	0.654492	0.628571	0.795455
99	Females	64	Self pace mode	2.5568	172.116	234.786	0.786487	0.7
100	Females	51	Bimanual metronome	2.02345	250.343	246.963	1.03829	0.84375	0.35514	15.3925
100	Females	51	Maximum velocity	2.71012	237.75	152	2.2629	0.875
100	Females	51	Metronome	2.03171	283.62	211.4	1.397	0.735294	0.4
100	Females	51	Self pace mode	2.04623	262.296	236.617	1.20638	0.818182
101	Males	60.5452	Bimanual metronome	2.36	162.5	285.13	0.63	0.736842	0.8641	28.67
101	Males	60.5452	Maximum velocity	3.75	102.24	171.16	0.64	0.444444
101	Males	60.5452	Metronome	2.07	144.16	352.41	0.43	0.709677	0.8966
101	Males	60.5452	Self pace mode	3	133.89	223.68	0.7	0.577778
102	Males	26	Bimanual metronome	2.00813	264.286	234.661	1.15939	0.875	0.428571	9.02128
102	Males	26	Maximum velocity	3.47577	155.625	140.021	1.26818	0.428571
102	Males	26	Metronome	2.0303	212.4	284.867	0.7652	0.9375	0.661017
102	Males	26	Self pace mode	3.0906	185.262	150.425	1.39822	0.8
103	Males	32	Bimanual metronome	2.01459	196.062	302.396	0.65874	0.75	0.979167	11.3696
103	Males	32	Maximum velocity	2.871	152.058	200.451	0.779837	0.590909
103	Males	32	Metronome	2.03516	189.867	308.567	0.637731	0.9375	0.813559
103	Males	32	Self pace mode	2.58847	172.062	220.094	0.847452	0.363636
104	Females	27	Bimanual metronome	2.0335	236.714	255.845	0.925225	0.954545	0.963855	12.481
104	Females	27	Maximum velocity	2.41035	134.95	128.85	1.04734	0.952381
104	Females	27	Metronome	2.05267	257.83	235.17	1.09635	1	0.954545
104	Females	27	Self pace mode	1.77599	219.398	266.25	0.824029	1
105	Males	45.1644	Bimanual metronome	2.17	287.87	194.43	1.67	0.777778	0.8165	26.65
105	Males	45.1644	Maximum velocity	2.26	279.14	177.6	1.7
105	Males	45.1644	Metronome	2.04	247.57	251.83	1.04		0.6518
105	Males	45.1644	Self pace mode	1.76	318.29	259.41	1.33
106	Females	58	Bimanual metronome	2.15406	211.481	278.917	0.851387	0.771429	0.673469	28.0093
106	Females	58	Maximum velocity	3.74536	160.473	112.559	1.61523	0.783333
106	Females	58	Metronome	2.31212	230.283	221.992	1.13287	0.833333	0.643564
106	Females	58	Self pace mode	2.81345	219.121	151.339	1.7551	0.645833
107	Males	60	Bimanual metronome	2.0277	263.24	235.635	1.18454	0.8125	0.980769
107	Males	60	Maximum velocity	2.38846	234.367	201.567	1.40688	0.810811
107	Males	60	Metronome	2.01156	229.69	270.922	0.881399	0.935484	0.947368
107	Males	60	Self pace mode	1.86725	321.94	222.93	1.52558	0.862069
108	Males	24	Bimanual metronome	2.125	198.95	311.46	0.78	0.6	0.531	91.21
108	Males	24	Maximum velocity	2.73	216.51	157.3	1.43	0.8578
108	Males	24	Metronome	2.02	297.38	200.56	1.55	0.8929	0.9911
108	Males	24	Self pace mode	1.48	354.28	331.67	1.11	0.85
109	Males	25	Bimanual metronome	2.00772	166.062	335.312	0.521305	0.75	1	18
109	Males	25	Maximum velocity	3.55998	134.045	149.828	1.04161	0.785714
109	Males	25	Metronome	2.01364	169.214	329.982	0.537983	0.875	1
109	Males	25	Self pace mode	2.43152	183.556	240.056	0.830765	0.391304
110	Females	27.2685	Bimanual metronome	1.93	220.65	347.93	0.85	0.625	0.925	44.36
110	Females	27.2685	Maximum velocity	3.29	138.7	183.65	0.86	0.596154
110	Females	27.2685	Metronome	1.97	222.38	318.75	0.81	0.714286	0.9322
110	Females	27.2685	Self pace mode	2.39	176.79	257.69	0.75	0.771429
111	Females	33	Bimanual metronome	2.04614	187.104	306.021	0.639177	0.75	0.791667	17.9545
111	Females	33	Maximum velocity	2.8006	158.986	204.423	0.850232	0.818182
111	Females	33	Metronome	2.03676	182.071	311.857	0.608724	0.933333	0.821429
111	Females	33	Self pace mode	2.39575	178.983	240.717	0.770898	0.789474
112	Females	68.2137	Bimanual metronome	2.02	293.67	206.32	1.46	0.966667	0.9914	26.28
112	Females	68.2137	Maximum velocity	1.83	266	287.87	0.96	0.962963
112	Females	68.2137	Metronome	2.04	248.09	249.27	1.02	0.966667	0.7931
112	Females	68.2137	Self pace mode	1.54	303.6	363.81	0.89	0.956522
113	Females	67	Bimanual metronome	2.04	177.45	322.16	0.595	0.966	0.09485	91.4
113	Females	67	Maximum velocity	2.9	185.78	165.53	1.18	0.944
113	Females	67	Metronome	2.05	159.6	344.52	0.54	0.769	0.2404
113	Females	67	Self pace mode	1.95	261.85	256.02	1.08	0.964
114	Males	29.3781	Bimanual metronome	2.15	215.04	290.6	1.02	0.6	0.6765
114	Males	29.3781	Maximum velocity	2.65	228.15	177.74	1.54	0.8
114	Males	29.3781	Metronome	2.02	211.66	308.23	0.82	0.470588	0.5625
114	Males	29.3781	Self pace mode	2.29	194.61	310.98	0.89	0.647059
115	Males	45.7397	Bimanual metronome	2.01	285.14	217.61	1.39	0.933333	0.9375	15.33
115	Males	45.7397	Maximum velocity	3.2	174.28	172.85	1.26	0.575
115	Males	45.7397	Metronome	1.99	291.54	216.9	1.45	0.8125	0.9423
115	Males	45.7397	Self pace mode	2.28	230.25	219.31	1.15	0.827586
116	Males	61	Bimanual metronome	1.96	208.65	312.99	0.73	0.485714	0.7059	264.68
116	Males	61	Maximum velocity	2.35	186.42	283.58	0.78	0.125
116	Males	61	Metronome	2.05	180.23	320.03	0.6	0.806452	0.6392
116	Males	61	Self pace mode	2.24	179.25	293.75	0.69	0.085714
117	Males	44	Bimanual metronome	2.00176	232.981	274.625	0.888478	0.8125	0.980583	33.0577
117	Males	44	Maximum velocity	2.98145	190.139	162.042	1.32525	0.837209
117	Males	44	Metronome	2.04256	220.158	272.642	0.828974	0.967742	0.966102
117	Males	44	Self pace mode	2.10066	251.804	239.761	1.15079	0.741935
118	Females	30.5151	Bimanual metronome	2	196.67	304.17	0.66	0.966667	0.9569	24.52
118	Females	30.5151	Maximum velocity	2.91	137.69	212.56	0.69	0.886364
118	Females	30.5151	Metronome	2	167.52	334.59	0.51	0.966667	0.9569
118	Females	30.5151	Self pace mode	1.84	213.74	330.74	0.66	0.928571
119	Females	28.389	Bimanual metronome	2.01	264.79	235.75	1.16	0.966667	0.9391	19.33
119	Females	28.389	Maximum velocity	2.52	200.4	200.87	1.05	0.744186
119	Females	28.389	Metronome	2.11	250.75	242.17	1.07	0.742857	0.932
119	Females	28.389	Self pace mode	2.03	248.53	248.96	1.04	1
120	Males	25.7836	Bimanual metronome	2.05	234.1	262.88	0.94	0.935484	0.7658	23.37
120	Males	25.7836	Maximum velocity	4.06	131.12	121.16	1.2	0.734375
120	Males	25.7836	Metronome	2.13	213.41	269.97	0.83	0.878788	0.7
120	Males	25.7836	Self pace mode	2.45	196.31	225.81	0.97	0.525
121	Females	46	Bimanual metronome	2.02338	221.153	278.556	0.830782	0.514286	0.527778	32.8983
121	Females	46	Maximum velocity	2.45724	185.69	235.94	0.871465	0.5
121	Females	46	Metronome	2.03248	236.654	259.721	0.939569	0.742857	0.682692
121	Females	46	Self pace mode	2.03155	232.259	266.134	0.905774	0.903226
122	Males	22	Metronome	2.00769	244.61	254.707	0.986839	1	1
122	Males	22	Metronome	2.01649	208.083	290.252	0.73369	0.939394	0.975
123	Males	69	Bimanual metronome	1.99292	157.933	353.683	0.466275	0.866667	0.942308	13.8947
123	Males	69	Maximum velocity	3.56211	177.457	124.75	1.88134	0.621212
123	Males	69	Metronome	2.02439	229.103	267.75	0.87589	0.966667	0.982759
123	Males	69	Self pace mode	2.13019	224.758	255.667	0.990266	0.857143
124	Females	63	Bimanual metronome	2.04	195.12	309.56	1.3	0.596	0.1866	95.07
124	Females	63	Maximum velocity	2.68	248.1	149.94	2.37	0.0417
124	Females	63	Metronome	2.06	211.05	296.52	0.81	0.565
124	Females	63	Self pace mode	2.04	330.83	168.02	2.13	0.654
125	Males	41.3342	Bimanual metronome	2.1	220.54	275.28	0.89	0.513514	0.6447	12.04
125	Males	41.3342	Maximum velocity	3.22	157.62	178.66	1
125	Males	41.3342	Metronome	2.03	173.19	324	0.55		0.6379
125	Males	41.3342	Self pace mode	2.52	186.14	213.19	0.89
126	Males	44.2712	Bimanual metronome	2.03	199.95	296.56	0.69	0.966667	0.8938	15.61
126	Males	44.2712	Maximum velocity	2.87	148.39	231.87	0.78	0.641026
126	Males	44.2712	Metronome	1.92	156.81	410.17	0.45	0.6	0.8333
126	Males	44.2712	Self pace mode	2.41	150.23	296.27	0.6	0.5
127	Females	25	Maximum velocity	2.68993	179.917	223.949	1.09422	0.340909
127	Females	25	Self pace mode	1.87658	279.053	292.553	1.33309	0.612903
128	Females	37	Maximum velocity	4.44468	138.189	95.4444	3.04627	0.871429
128	Females	37	Metronome	2.00875	157.812	347.545	0.465663	0.875	0.928571
128	Females	37	Self pace mode	2.4429	167.648	259.444	0.714199	0.794118
129	Females	41.6164	Bimanual metronome	2.01	179.79	328	0.57	0.866667	0.9029	27.74
129	Females	41.6164	Maximum velocity	2.95	155.91	193.23	0.87	0.66
129	Females	41.6164	Metronome	1.99	173.84	340.4	0.54	0.806452	0.91
129	Females	41.6164	Self pace mode	1.91	177.4	369.28	0.5	0.892857
130	Males	43.1562	Bimanual metronome	2	194.62	320.58	0.64	0.821429	0.9239	20.59
130	Males	43.1562	Maximum velocity	3.22	146.91	187.86	0.87	0.714286
130	Males	43.1562	Metronome	1.99	188.38	365.33	0.58	0.545455	0.75
130	Males	43.1562	Self pace mode	2.38	183.42	260.29	0.81	0.666667
131	Males	49.326	Bimanual metronome	2.03	214.14	293.05	0.78	0.388889	0.8393	194.55
131	Males	49.326	Maximum velocity	3.55	132.5	243.33	0.93	0.214286
131	Males	49.326	Metronome	2.03	176.56	337	0.61	0.210526	0.8125
131	Males	49.326	Self pace mode	2.06	184.11	340.19	0.61	0.321429
132	Females	56	Bimanual metronome	2.01	329.28	173.03	2.08	0.205	1	35.2
132	Females	56	Maximum velocity	3.1	181.55	143.39	1.32	0.932
132	Females	56	Metronome	2	307.71	212.72	1.73	0.389	0.9861
132	Females	56	Self pace mode	2.12	238.05	237.44	1.05	0.9
133	Females	31	Bimanual metronome	2.03684	250.26	245.865	1.06881	0.727273	0.926316	31.3474
133	Females	31	Maximum velocity	3.0188	175.447	164.224	1.15992	0.808511
133	Females	31	Metronome	2.02611	240.713	256.083	0.991945	0.818182	0.787037
133	Females	31	Self pace mode	2.12652	222.473	255.509	0.914599	0.875
134	Males	29	Bimanual metronome	1.93	75.96	485.86	0.18		0.0221
134	Males	29	Maximum velocity	3.97	105.23	152.31	0.74
134	Males	29	Metronome	2	100.22	399.85	0.26	0.7083	0
134	Males	29	Self pace mode	2.71	132.46	240.91	0.57	0.19
135	Males	29	Bimanual metronome	2.06615	312.906	174.896	2.37974	0.685714	0.831579	24.6346
135	Males	29	Maximum velocity	3.12948	185.673	157.404	2.43295	0.65
135	Males	29	Metronome	2.03097	252.185	246.454	1.10659	0.818182	0.925234
135	Males	29	Self pace mode	2.28791	232.337	222.315	1.31661	0.821429
136	Females	20	Maximum velocity	2.59548	154.675	244.283	0.677669	0.638298
136	Females	20	Self pace mode	2.0105	155.964	346.432	0.464741	0.903226
137	Females	42	Bimanual metronome	2.02864	225.397	272.112	0.865833	0.966667	0.810345	22.0182
137	Females	42	Maximum velocity	2.44248	197.106	219.144	0.945804	0.868421
137	Females	42	Metronome	2.01544	208.31	289.207	0.73157	0.966667	0.948276
137	Females	42	Self pace mode	1.9644	208.759	302.898	0.707673	0.870968
138	Males	22	Maximum velocity	2.77122	131.056	234.326	0.579398	0.857143
138	Males	22	Metronome	2.04737	154.907	339.769	0.46982	0.84375	0.814815
138	Males	22	Self pace mode	2.41602	127.371	288.707	0.455573	0.945946
139	Females	25	Bimanual metronome	2.01347	232.036	264.619	0.876867	0.954545	0.792683	22.481
139	Females	25	Maximum velocity	3.98438	112.298	138.682	0.809753	0.590909
139	Females	25	Metronome	2.0444	208.219	280.922	0.741198	0.695652	0.968254
139	Females	25	Self pace mode	2.37548	179.461	241.507	0.743087	0.730769
140	Females	26.3507	Bimanual metronome	2.02	213.82	282.98	0.78	0.933333	0.9554	30.39
140	Females	26.3507	Maximum velocity	2.79	190.49	176.25	1.16	0.840909
140	Females	26.3507	Metronome	2.04	236.66	257.43	0.95	0.84375	0.8725
140	Females	26.3507	Self pace mode	2.39	210.41	212.63	1.04	0.894737
141	Males	50.0877	Bimanual metronome	2.21	235.69	243.86	1.07	0.236842	0.9714	21.18
141	Males	50.0877	Maximum velocity	2.71	160.92	242.27	0.83	0.75
141	Males	50.0877	Metronome	2.1	199.32	289.7	0.74	0.90625	0.8598
141	Males	50.0877	Self pace mode	1.55	264.18	411.33	0.69	0.913043
142	Females	60.8	Bimanual metronome	2.01	282.08	221.07	1.36	0.903226	0.8036	41.11
142	Females	60.8	Maximum velocity	2.76	208.52	156.93	1.39	0.883721
142	Females	60.8	Metronome	2.02	267.75	230.54	1.2	0.903226	0.9107
142	Females	60.8	Self pace mode	2.45	230.7	182.99	1.33	0.619048
143	Females	36	Bimanual metronome	2.03021	262.7	232.85	1.12819	0.869565	0.8875	18.225
143	Females	36	Maximum velocity	3.79075	180.798	208.894	0.865501	0.928571
143	Females	36	Metronome	2.0284	258.636	234.875	1.10117	1	0.823529
143	Females	36	Self pace mode	2.05911	215.239	222.837	0.965904	0.92
144	Females	32.5041	Bimanual metronome	2.07	271.8	219.85	1.29	0.848485	0.6881	30.41
144	Females	32.5041	Maximum velocity	2.51	179.97	239.32	0.84	0.846154
144	Females	32.5041	Metronome	2.25	191.53	260.83	0.77	0.911765	0.4091
144	Females	32.5041	Self pace mode	2.27	195.66	257.98	0.8	0.861111
145	Males	34	Bimanual metronome	2.08534	180.549	307.714	0.612445	0.764706	0.78	16.625
145	Males	34	Maximum velocity	3.30909	164.859	141.033	1.25751	0.92
145	Males	34	Metronome	2.02483	162.017	334.733	0.505206	1	0.633333
145	Males	34	Self pace mode	2.36783	149.194	275.167	0.567684	0.391304
146	Females	42	Bimanual metronome	2.03122	216.602	279.38	0.805822	0.818182	0.898148	13.7308
146	Females	42	Maximum velocity	2.95732	165.861	186.028	0.992028	0.509434
146	Females	42	Metronome	2.02245	242.982	255.223	0.980895	0.903226	0.919643
146	Females	42	Self pace mode	2.06146	212.405	277.966	0.792346	0.90625
147	Males	49	Bimanual metronome	2.17	255.1	234.17	1.17	0.648649	0.9787
147	Males	49	Maximum velocity	2.48	194.08	223.95	0.93	0.431818
147	Males	49	Metronome	2.2	215.79	251.63	0.93	0.1875	0.6364
147	Males	49	Self pace mode	1.89	233.01	299.58	0.8	0.5625
148	Females	65	Bimanual metronome	2.1	132	363.795	1.24	0.2619	0.0407	64.6
148	Females	65	Maximum velocity	2.51	197.66	222.44	0.98	0.84375
148	Females	65	Metronome	2	113.24	391.51	0.53	0.4285	0.0241
148	Females	65	Self pace mode	1.63	235.14	396.38	0.64	0.5789
149	Males	27	Bimanual metronome	2.02943	251.318	247.591	1.01505	0.956522	1	12.5469
149	Males	27	Maximum velocity	2.58683	217.552	173.6	1.25318	0.857143
149	Males	27	Metronome	2.18919	270.012	224.5	1.20273	0.913043	0.926829
149	Males	27	Self pace mode	1.64222	220.11	162.82	1.35186	0.892857
150	Females	32	Bimanual metronome	2.01915	138.339	359.179	0.389349	0.933333	0.767857	17.8364
150	Females	32	Maximum velocity	3.47959	102.294	203.956	0.570642	0.607143
150	Females	32	Metronome	2.0191	132.518	366.857	0.367295	0.933333	0.732143
150	Females	32	Self pace mode	3.15917	106.057	219.648	0.523685	0.956522
151	Males	61.2247	Bimanual metronome	1.94	282.02	267.53	1.37	0.681818	0.6949	43.88
151	Males	61.2247	Maximum velocity	3.47	174.37	133.31	1.57	0.645833
151	Males	61.2247	Metronome	2.02	236.07	273.36	0.99	0.777778	0.8193
151	Males	61.2247	Self pace mode	2.43	237.4	190.07	1.41	0.710526
152	Males	34	Bimanual metronome	2.0165	245.112	252.259	1.00376	0.966667	0.965517	13.1273
152	Males	34	Maximum velocity	3.29436	148.335	169.11	0.998857	0.803922
152	Males	34	Metronome	2.03267	215.966	279.543	0.794923	0.966667	0.991304
152	Males	34	Self pace mode	1.33193	339.816	413.092	0.831004	0.95
153	Males	46	Bimanual metronome	2.27571	268.554	207.293	1.54823	0.589744	0.076087	15.0133
153	Males	46	Maximum velocity	3.238	185.8	135.871	1.58375	0.660377
153	Males	46	Metronome	2.0184	267.723	231.009	1.21995	0.903226	0.214286
153	Males	46	Self pace mode	1.94089	226.513	302.421	0.820018	0.612903
154	Females	23	Maximum velocity	2.85689	162.231	197.731	0.869085	0.930233
154	Females	23	Self pace mode	1.21134	267.312	560.109	0.482892	0.8
155	Males	32	Bimanual metronome	2.01991	220.481	278.306	0.82648	0.870968	0.0462963	15.0841
155	Males	32	Maximum velocity	3.00594	165.66	189.514	1.15108	0.765957
155	Males	32	Metronome	2.02078	258.205	239.375	1.13285	0.933333	0.946429
155	Males	32	Self pace mode	1.09581	288.783	631.75	0.47031	0.882353
156	Males	59	Bimanual metronome	2.04526	251.286	243.929	1.05073	0.35	0.892857	53.3333
156	Males	59	Maximum velocity	3.54621	138.173	163.308	1.02462	0.565217
156	Males	59	Metronome	2.31848	299.688	163	2.1741	0.307692	1
157	Males	43	Bimanual metronome	2.0233	200.422	296.905	0.686284	0.966667	0.0956522	10.8636
157	Males	43	Maximum velocity	3.08566	131.383	203.525	0.716129	0.588235
157	Males	43	Metronome	2.01631	195.991	303.652	0.66825	0.875	0.0267857
157	Males	43	Self pace mode	1.83351	201.948	349.427	0.599639	0.8
158	Males	37	Bimanual metronome	2.00464	241.698	258.475	0.962092	0.611111	0.976744	23.1667
158	Males	37	Maximum velocity	3.30524	165.988	143.85	1.24476	0.769231
158	Males	37	Metronome	2.51523	219.694	185.683	1.30178	0.8	0.666667
158	Males	37	Self pace mode	2.01374	251.212	252.365	1.06258	0.866667
159	Females	43	Bimanual metronome	2.012	196.129	303.129	0.658329	0.966667	0.965517	18.1429
159	Females	43	Maximum velocity	4.4049	141.546	92.7593	2.41182	0.818182
159	Females	43	Metronome	2.0174	209	288.517	0.738194	0.90625	0.974138
159	Females	43	Self pace mode	2.46411	165.963	243.493	0.700601	0.918919
160	Males	30.5151	Bimanual metronome	2.03	282.35	214.74	1.51	0.90625	0.9483	19.28
160	Males	30.5151	Maximum velocity	2.88	183.96	178.84	1.41	0.744681
160	Males	30.5151	Metronome	2.03	235.01	263.74	0.94	0.787879	0.9519
160	Males	30.5151	Self pace mode	2.06	238.17	258.59	0.99	0.967742
161	Females	21	Metronome	2.05434	260.156	237.153	1.16044	0.441176	0.984375
161	Females	21	Metronome	2.0227	193.991	305.962	0.647218	0.848485	0.962963
162	Males	34.6795	Bimanual metronome	2.01	275.45	227.78	1.25	0.966667	0.6379	15.64
162	Males	34.6795	Maximum velocity	3.36	133.78	167.79	0.83
162	Males	34.6795	Metronome	2.03	188.43	307.77	0.65		0.9643
162	Males	34.6795	Self pace mode	2.48	155.4	253.77	0.64
163	Males	34	Bimanual metronome	2.02107	225.571	281.804	0.894714	0.933333	0.901786	27.025
163	Males	34	Maximum velocity	3.45192	163.392	148.789	1.26739	0.755102
163	Males	34	Metronome	2.02808	248.155	249.112	1.06535	0.966667	0.922414
163	Males	34	Self pace mode	2.64532	192.435	194.702	1.05702	0.688889
164	Males	38	Bimanual metronome	2.00322	193.194	307.167	0.638254	0.870968	0.814815	6.9899
164	Males	38	Maximum velocity	4.34766	123.897	111.182	1.17416	0.878788
164	Males	38	Metronome	2.0137	209.045	289.625	0.73121	0.903226	0.776786
164	Males	38	Self pace mode	4.01078	129.732	122.061	1.09971	0.934426
165	Females	58	Maximum velocity	2.72377	153.917	223.135	0.727191	0.975
165	Females	58	Metronome	2.17529	179.339	288.5	0.644313	0.8	0.726415
165	Females	58	Self pace mode	2.23517	170.391	285.461	0.624491	0.969697
166	Females	67	Bimanual metronome	2.035	145.52	361.54	0.425	0.646	0.07	146.11
166	Females	67	Maximum velocity	2.03	301.44	193.22	1.67	0.93
166	Females	67	Metronome	2.12	115.61	387.39	0.3	0.64	0.11
166	Females	67	Self pace mode	1.52	409.07	264.12	1.74	0.47
167	Males	23	Bimanual metronome	2.055	103.25	402.37	0.305	0.636	0.08925	74.5
167	Males	23	Maximum velocity	3.49	115.49	182.2	0.7	0.525
167	Males	23	Metronome	1.96	101.59	447.7	0.26	0.25	0.0317
167	Males	23	Self pace mode	2.64	155.74	232.76	0.72	0.24
168	Females	45	Bimanual metronome	2.02524	176.991	319.785	0.561952	0.818182	0.972222	21.0179
168	Females	45	Maximum velocity	3.56715	135.977	155.795	0.988545	0.392857
168	Females	45	Metronome	2.00773	172.17	327.938	0.532475	0.903226	0.991071
168	Females	45	Self pace mode	2.834	156.39	209.63	0.802393	0.85
169	Males	22	Maximum velocity	3.26974	128.354	185.576	0.750717	0.631579
169	Males	22	Metronome	2.0383	118.054	376.223	0.322533	0.875	0.594595
169	Males	22	Self pace mode	2.53533	129.759	268.75	0.496798	0.690476
170	Females	35.2438	Bimanual metronome	2.05	223.68	268.47	0.86	0.967742	0.9322	12.71
170	Females	35.2438	Maximum velocity	2.93	157.89	218.42	0.88	0.633333
170	Females	35.2438	Metronome	2.34	166.13	313.28	0.69	0.571429	0.6429
170	Females	35.2438	Self pace mode	2.19	193.4	285.19	0.75	0.8
171	Males	61	Bimanual metronome	2.03043	193.846	304.625	0.661273	0.8125	0.894231	32.0659
171	Males	61	Maximum velocity	2.64508	175.987	211.424	0.904826	0.974359
171	Males	61	Metronome	2.04182	218.009	285.223	0.828154	0.933333	0.892857
171	Males	61	Self pace mode	2.14595	208.492	272.558	0.83695	0.967742
172	Males	37	Bimanual metronome	2	106.83	394.22	0.355	0.927	0.92	8.5
172	Males	37	Maximum velocity	2.88	194.77	175.76	1.34	0.5357
172	Males	37	Metronome	2	94.34	410.86	0.24	0.75	0.0104
172	Males	37	Self pace mode	1.19	352.17	534.17	0.74	0.73
173	Females	76	Bimanual metronome	1.99901	293.438	209.812	1.46926	0.933333	0.72973	22.027
173	Females	76	Maximum velocity	2.36561	279.591	149.068	1.97205	0.916667
173	Females	76	Metronome	2.01311	319.534	180.336	1.86629	0.966667	0.844828
173	Females	76	Self pace mode	1.97635	260.569	253.653	1.14148	0.529412
174	Males	82	Maximum velocity	3.84295	146.528	119.958	1.3276	0.947368
174	Males	82	Metronome	1.99019	138.46	371.38	0.381659	0.862069	0.88
174	Males	82	Self pace mode	2.90131	144.595	204.946	0.733732	0.976744
175	Females	76	Bimanual metronome	2	144	357	0.42	0.815	0.083	124.82
175	Females	76	Maximum velocity	1.82	325.65	233.81	1.48	0.833
175	Females	76	Metronome	2.14	223.68	281.25	1.93		0.4151
175	Females	76	Self pace mode	1.52	391.94	286.88	1.54	0.75
176	Females	46	Bimanual metronome	2.03142	209.833	288.833	0.769831	0.75	0.740741	20.8553
176	Females	46	Maximum velocity	2.52097	182.614	224.591	0.89385	0.846154
176	Females	46	Metronome	2.02806	243.828	254.147	1.0072	0.966667	0.896552
176	Females	46	Self pace mode	2.28017	218.367	224.344	1.01943	0.914286
177	Females	72	Bimanual metronome	2.08	276.2	213.39	1.68	0.6	0.9236	39.12
177	Females	72	Maximum velocity	2.73	144.85	238.07	0.63	0.7941
177	Females	72	Metronome	1.97	237.85	319.23	1.08		0.8077
177	Females	72	Self pace mode	2.41	152.4	281.65	0.59	0.7143
178	Males	28	Bimanual metronome	2.03851	219.103	278.5	0.826424	0.935484	0.956897	23.5088
178	Males	28	Maximum velocity	3.22316	168.507	155.046	1.24046	0.703704
178	Males	28	Metronome	2.0158	190.302	308.552	0.623444	0.966667	0.827586
178	Males	28	Self pace mode	2.59959	214.311	179.823	1.28612	0.973684
179	Males	31	Bimanual metronome	2.03229	150.559	346.102	0.444505	1	0.728814	7.34615
179	Males	31	Maximum velocity	4.1436	111.644	138.76	0.939143	0.8125
179	Males	31	Metronome	2.0305	149.767	347.367	0.442493	1	0.533333
179	Males	31	Self pace mode	3.67525	119.812	161.406	0.778855	0.857143
180	Females	41	Bimanual metronome	2.07883	266.633	219.492	1.28311	0.9375	0.913793	28.25
180	Females	41	Maximum velocity	3.2619	152.222	172.194	0.939922	0.375
180	Females	41	Metronome	2.0441	288.75	201.439	1.52095	0.846154	0.767442
180	Females	41	Self pace mode	1.54064	347.806	323.25	1.11187	0.75
181	Males	43	Bimanual metronome	2.01957	178.232	319.696	0.565843	0.875	0.982143	19.4038
181	Males	43	Maximum velocity	3.15219	141.806	184.736	0.812794	0.666667
181	Males	43	Metronome	2.06341	223.167	265.932	0.923646	0.9375	0.931034
181	Males	43	Self pace mode	2.6497	172.021	219.489	0.832222	0.545455
182	Females	40	Bimanual metronome	2.0065	296.75	213.274	1.63255	0.7	0.857143	16.0241
182	Females	40	Maximum velocity	2.90863	212.007	137.217	1.79568	0.808511
182	Females	40	Metronome	1.99667	300.896	211.49	1.69571	0.8	0.947917
182	Females	40	Self pace mode	2.11196	236.01	256.6	1.1227	0.78125
183	Females	67	Maximum velocity	3.21062	151.292	184.09	1.01139	0.734694
183	Females	67	Metronome	2.06083	241.446	254.491	1.0106	0.903226	0.9375
183	Females	67	Self pace mode	3.08004	170.573	162.508	1.10383	0.596154
184	Males	22	Metronome	2.02918	171.137	326.473	0.5363	0.567568	1
185	Males	68.9699	Bimanual metronome	2.05	242.26	264.82	1	0.657143	0.5	50.17
185	Males	68.9699	Maximum velocity	2.11	162.69	344.98	0.59	0.8125
185	Males	68.9699	Metronome	2.05	167.6	332.48	0.55	0.71875	0.7391
185	Males	68.9699	Self pace mode	1.87	198.34	367.16	0.65	0.758621
186	Males	30	Bimanual metronome	2.05506	299.75	191.643	1.68122	0.933333	0.981818	14.2453
186	Males	30	Maximum velocity	2.8947	210.65	138.949	1.63641	0.909091
186	Males	30	Metronome	2.12037	300.714	179.714	1.80006	0.933333	0.888889
186	Males	30	Self pace mode	1.42757	386.583	354.861	1.23284	0.818182
187	Males	54	Bimanual metronome	2.05567	221.38	274.5	0.828512	0.694444	0.59596	25.8333
187	Males	54	Maximum velocity	3.33074	168.214	133.315	1.29457	0.75
187	Males	54	Metronome	2.01747	200.911	297.509	0.708912	0.933333	0.4375
187	Males	54	Self pace mode	2.79492	195.287	166.177	1.23023	0.97619
188	Females	24	Maximum velocity	2.42683	164.482	280.179	0.701945	0.378378
188	Females	24	Self pace mode	2.20429	199.269	300.587	0.835323	0.8125
189	Females	41	Bimanual metronome	2.02768	299.94	197.655	1.57018	0.966667	0.922414	23.2193
189	Females	41	Maximum velocity	2.73955	237.359	139.705	1.84722	0.975
189	Females	41	Metronome	2.07704	291.102	196.102	1.60393	0.794118	0.943396
189	Females	41	Self pace mode	2.06508	283.292	206.033	1.46011	0.9375
190	Females	52.6466	Bimanual metronome	2.02	237.29	260.12	1.01	0.735294	0.53	20.62
190	Females	52.6466	Maximum velocity	2.26	245.3	205.3	1.26	0.714286
190	Females	52.6466	Metronome	2.03	257.59	238.63	1.16	0.242424	0.5313
190	Females	52.6466	Self pace mode	1.84	268.11	280.36	0.97	1
191	Males	40	Bimanual metronome	2.00652	189.615	310.231	0.624057	0.866667	1	8.44
191	Males	40	Maximum velocity	3.55437	148.172	142.438	1.13662	0.516129
191	Males	40	Metronome	2.0125	179.9	319.725	0.574378	0.47619	1
191	Males	40	Self pace mode	2.12799	173.411	298.821	0.595095	0.875
192	Males	26	Bimanual metronome	2.04573	174.614	324.568	0.59719	0.647059	0.678161	38.359
192	Males	26	Maximum velocity	2.49919	175.775	261.342	0.804845	0.769231
192	Males	26	Metronome	2.02202	168.324	349.265	0.564681	0.607143	0.815385
192	Males	26	Self pace mode	2.0385	230.533	321.011	0.973088	0.71875
193	Females	56	Bimanual metronome	2.34954	249.981	184.556	1.50561	0.710526	0.565217	24.7009
193	Females	56	Maximum velocity	3.28093	178.805	140.963	1.51863	0.788462
193	Females	56	Metronome	2.43993	252.397	166.36	1.63544	0.918919	0.486726
193	Females	56	Self pace mode	2.89402	197.891	168.013	1.43795	0.886364
194	Females	51.9452	Bimanual metronome	2.01	250.54	261.16	1.08	0.586207	0.5075	26.78
194	Females	51.9452	Maximum velocity	2.29	239.43	216.24	1.26	0.84375
194	Females	51.9452	Metronome	2.04	242.69	268.51	1.01	0.733333	0.5977
194	Females	51.9452	Self pace mode	2.02	242.72	333.14	0.88	0.730769
195	Males	22	Maximum velocity	2.9452	126.681	217.319	0.61115	0.869565
195	Males	22	Metronome	1.99593	142.135	369.5	0.400952	0.866667	0.586538
195	Males	22	Self pace mode	1.30659	158.5	608.875	0.262013	0.857143
196	Females	67	Maximum velocity	3.12672	142.464	183.643	0.817586	0.518519
196	Females	67	Metronome	1.9758	176.065	343.848	0.544975	0.71875	0.793478
196	Females	67	Self pace mode	2.2862	163.225	280.125	0.601603	0.882353
197	Males	67.8493	Bimanual metronome	2.05	215.97	278.9	0.85	0.742857	0.3846	19.89
197	Males	67.8493	Maximum velocity	1.96	154.31	391.58	0.44
197	Males	67.8493	Metronome	2.01	178.58	337.59	0.59		0.4205
197	Males	67.8493	Self pace mode	1.47	139.38	604.04	0.27
198	Females	60	Bimanual metronome	2.10985	214.194	284.472	0.854522	0.794118	0.896226	214.239
198	Females	60	Maximum velocity	3.74771	139.61	133.523	1.14199	0.847458
198	Females	60	Metronome	2.05781	200.491	300.065	0.738168	0.870968	0.873786
198	Females	60	Self pace mode	2.7721	171.566	201.967	0.955286	0.883721
199	Males	71.4877	Bimanual metronome	1.79	302.38	280.71	1.34	0.333333	0.5417	68.86
199	Males	71.4877	Maximum velocity	2.11	208.58	275.71	0.8	0.9375
199	Males	71.4877	Metronome	2.02	226.73	277.82	0.85	0.875	0.8559
199	Males	71.4877	Self pace mode	2.06	231.29	309.73	0.88	0.625
200	Females	39.2904	Bimanual metronome	2.03	266.53	231.71	1.18	0.966667	0.9052	18.94
200	Females	39.2904	Maximum velocity	2.79	157.89	227.75	0.86	0.711111
200	Females	39.2904	Metronome	2.03	250.24	248.01	1.05	0.903226	0.8661
200	Females	39.2904	Self pace mode	2.2	191.76	273.74	0.73	0.777778
201	Males	22	Metronome	2.00467	211.283	288.298	0.750768	1	1
202	Males	39	Bimanual metronome	2.03838	135.886	361.841	0.384958	0.611111	0.818182	29.775
202	Males	39	Maximum velocity	5.51713	103.971	95.7206	1.26681	0.447368
203	Females	28	Maximum velocity	3.70677	134.339	154.375	1.08243	0.857143
203	Females	28	Self pace mode	1.9908	200.241	305.954	0.674138	0.84375
204	Females	29	Bimanual metronome	2.02777	341.286	154.232	2.2662	0.823529	0.854545	51.6731
204	Females	29	Metronome	2.0224	330.857	166.268	2.04355	0.823529	1
204	Females	29	Self pace mode	2.21927	305.018	147.786	2.11945	0.823529
205	Males	60	Bimanual metronome	2.12	213.88	294.11	0.83	0.657143	0.5978	33.23
205	Males	60	Maximum velocity	3.02	123.7	234.88	0.59	0.372093
205	Males	60	Metronome	2.05	171.29	332.01	0.56	0.472222	0.5224
205	Males	60	Self pace mode	2.32	145.74	322.23	0.5	0.55
206	Females	50	Bimanual metronome	2.01	344.81	156.76	2.29	0.9	1	19.27
206	Females	50	Maximum velocity	2.52	271.26	130.91	2.27	0.973684
206	Females	50	Metronome	2.02	380.72	116.9	3.76	1	0.6293
206	Females	50	Self pace mode	1.44	430.32	272.27	1.67	0.954545
207	Females	38.526	Bimanual metronome	2.03	226.13	273.46	0.86	0.78125	0.9798	22.26
207	Females	38.526	Maximum velocity	3.11	153.29	173.68	0.94	0.592593
207	Females	38.526	Metronome	1.99	187.11	328.5	0.63	0.205882	0.9286
207	Females	38.526	Self pace mode	1.35	392.71	361.46	1.13	0.95
208	Males	61	Bimanual metronome	2.02152	219.793	288.12	0.83264	0.69697	0.956522
208	Males	61	Maximum velocity	2.98145	181.269	157.472	1.23636	0.586957
208	Males	61	Metronome	2.02058	192.655	305.198	0.649997	0.966667	0.982759
208	Males	61	Self pace mode	2.19868	210.991	247.75	0.918007	0.8
209	Females	43	Bimanual metronome	2.04679	212.262	282.929	0.779112	0.567568	0.25	21.1324
209	Females	43	Maximum velocity	2.90899	178.45	178.025	1.07771	0.612245
209	Females	43	Metronome	2.03487	190.894	304.952	0.657225	0.787879	0.854369
209	Females	43	Self pace mode	2.3209	212.568	223.773	1.00666	0.916667
210	Females	30	Bimanual metronome	2.0361	278.615	216.219	1.43232	0.685714	0.263158	16.9263
210	Females	30	Maximum velocity	3.04985	196.477	147.258	1.47887	0.615385
210	Females	30	Metronome	2.34912	241.269	196.713	1.33473	0.710526	0.463918
210	Females	30	Self pace mode	2.61075	212.839	179.637	1.34788	0.704545
211	Females	23	Metronome	2.009	273.967	225.175	1.25354	1	0.983051
211	Females	23	Metronome	2.00954	272.75	226.617	1.26963	0.967742	0.504673
212	Females	70	Bimanual metronome	2.2	264.53	239.55	1.49	0.5	0.75	56.91
212	Females	70	Maximum velocity	2.17	199.02	278.84	0.77	0.4167
212	Females	70	Metronome	1.98	218.81	325.34	0.91		0.9063
212	Females	70	Self pace mode	1.48	309.98	390.05	0.87	0.267
213	Females	28.137	Bimanual metronome	2.06	169.58	320.57	0.55	0.90625	0.7739	14.35
213	Females	28.137	Maximum velocity	4.13	160.27	161.39	3.9	0.254545
213	Females	28.137	Metronome	2	182.84	323.36	0.59	0.84375	0.6792
213	Females	28.137	Self pace mode	1.74	160.35	441.56	0.39	0.96
214	Males	63	Maximum velocity	3.25335	172.25	155.731	1.2516	0.270833
214	Males	63	Metronome	2.0442	180.625	384.562	0.556275	0.228571	0.78125
214	Males	63	Self pace mode	2.51277	274.036	254.964	1.36179	0.205882
215	Females	22	Maximum velocity	2.17047	159.45	306.24	0.534119	0.641026
215	Females	22	Metronome	2.03942	146.721	350.505	0.430467	0.764706	0.903846
215	Females	22	Self pace mode	1.9535	171.25	379.446	0.470099	0.71875
216	Females	53	Bimanual metronome	2.03367	162.759	334.278	0.502493	0.935484	0.885965	19.2455
216	Females	53	Maximum velocity	2.97735	147.077	200.577	0.816971	0.84
216	Females	53	Metronome	2.06673	169.167	319.361	0.552998	0.870968	0.75
216	Females	53	Self pace mode	2.72559	148.513	228.962	0.700728	0.975
217	Females	76	Bimanual metronome	2.07	162.05	354.44	0.66		0.164	31.2
217	Females	76	Maximum velocity	2.16	244.36	259.14	1.21	0.1875
217	Females	76	Metronome	1.92	201.29	387.57	1.87	0.083	0.2955
217	Females	76	Self pace mode	1.61	339.91	345.24	1.18	0.529
218	Males	61.4685	Bimanual metronome	2.09	227.9	259.33	0.93	0.935484	0.8273	52.04
218	Males	61.4685	Maximum velocity	2.65	200.44	194.65	1.12	0.871795
218	Males	61.4685	Metronome	2.41	185.85	249.46	0.79	0.810811	0.5534
218	Males	61.4685	Self pace mode	1.6	323.69	325.31	1.08	0.666667
219	Females	40	Bimanual metronome	2.01562	217.086	281.5	0.779524	0.966667	0.12931	12.1754
219	Females	40	Maximum velocity	2.87022	185.404	168.074	1.1588	0.693878
219	Females	40	Metronome	2.01328	212.379	286.371	0.752534	0.966667	0.0431035
219	Females	40	Self pace mode	1.86446	206.343	332.148	0.632513	0.964286
220	Females	79	Maximum velocity	1.87524	207.902	340.304	0.660156	0.71875
220	Females	79	Metronome	1.85988	205.654	342.731	0.637844	0.382353	0.673077
220	Females	79	Self pace mode	1.79714	216.074	358.269	0.62896	0.485714
221	Males	44	Bimanual metronome	2.03205	261.833	235.731	1.14396	0.818182	0.907407	29.7253
221	Males	44	Maximum velocity	2.80876	200.953	164.054	1.33821	0.822222
221	Males	44	Metronome	2.01951	252.172	245.957	1.04932	0.966667	0.939655
221	Males	44	Self pace mode	1.89552	257.806	273.056	0.962117	0.931034
222	Males	26.9918	Bimanual metronome	2.03	191.43	305.71	0.64	0.903226	0.8036	10.8
222	Males	26.9918	Maximum velocity	2.63	166.44	231.42	0.81	0.853659
222	Males	26.9918	Metronome	2.06	204.58	291.94	0.75	0.794118	0.9065
222	Males	26.9918	Self pace mode	2.19	182.35	278.91	0.69	0.969697
223	Females	29	Bimanual metronome	2.05031	189.114	311.977	0.606535	0.647059	0.5	46
223	Females	29	Maximum velocity	2.72111	140.115	240.5	0.591487	0.722222
223	Females	29	Metronome	2.0309	202.196	297.75	0.683111	0.875	0.660714
223	Females	29	Self pace mode	2.43525	189.984	237.906	0.831172	0.888889
224	Males	41	Bimanual metronome	1.99356	233.51	279.7	0.901751	0.833333	0.52	18.3407
224	Males	41	Maximum velocity	3.38196	178.506	127.841	1.53368	0.788462
224	Males	41	Metronome	2.01282	246.33	256.84	1.01103	0.806452	0.64
224	Males	41	Self pace mode	2.04055	220.675	270.942	0.825458	0.967742
225	Females	42	Bimanual metronome	2.01923	207.224	290.897	0.729133	0.966667	0.922414	16.3451
225	Females	42	Maximum velocity	3.6954	172.205	106.84	2.08889	0.877193
225	Females	42	Metronome	2.01479	197.51	300.01	0.681942	0.742857	0.85
225	Females	42	Self pace mode	1.85376	270.489	270.793	1.052	0.741935
226	Males	69	Bimanual metronome	2.01199	283.69	215.42	1.35932	0.757576	0.18	20.9828
226	Males	69	Maximum velocity	2.55137	239.469	160.667	1.61997	0.648649
226	Males	69	Metronome	1.9993	282.93	222.26	1.33038	0.757576	0.2
226	Males	69	Self pace mode	1.91858	256.792	268.792	0.985211	0.75
227	Females	69	Bimanual metronome	2.00172	226.595	274.802	0.837137	0.966667	0.0517241
227	Females	69	Maximum velocity	2.98636	177.537	165.056	1.11828	0.909091
227	Females	69	Metronome	2.02595	206.336	292.009	0.727361	0.966667	0.0862069
227	Females	69	Self pace mode	2.0654	229.967	257.3	0.921042	0.967742
228	Females	43	Bimanual metronome	2.01385	199.371	298.733	0.675237	0.966667	0.905172	9.28319
228	Females	43	Maximum velocity	3.43073	146.709	150.857	1.02285	0.960784
228	Females	43	Metronome	2.01406	195.196	303.259	0.650679	0.903226	0.875
228	Females	43	Self pace mode	1.9681	202.44	307.897	0.67083	0.966667
229	Females	27	Bimanual metronome	2.02276	186.107	313.179	0.594252	0.318182	0.535714	32.5
229	Females	27	Maximum velocity	4.27662	188.45	261.033	0.721938	0.625
229	Females	27	Metronome	2.02085	172.714	329.107	0.524797	0.666667	0.642857
229	Females	27	Self pace mode	2.73748	190.562	411.688	0.462881	0.764706
230	Females	39	Bimanual metronome	2.06092	237.19	259.586	0.952681	0.935484	0.965217	18.9307
230	Females	39	Maximum velocity	3.63863	155.634	137.835	1.38034	0.694915
230	Females	39	Metronome	2.01641	232.733	268.655	0.91527	0.966667	0.982759
230	Females	39	Self pace mode	1.99686	202.612	301.548	0.686727	0.935484
231	Females	63	Bimanual metronome	2.12	234.17	272	1.58		0.4834	72.77
231	Females	63	Maximum velocity	2.01	269.7	236.73	1.24	0.808
231	Females	63	Metronome	2.28	231.78	248.7	2.35	0.478	0.5679
231	Females	63	Self pace mode	1.06	519.35	463.24	1.33	1
232	Males	24	Bimanual metronome	2.0266	232.643	264.473	0.927843	0.933333	0.9375	9.79816
232	Males	24	Maximum velocity	5.91098	87.7809	86.9259	1.13776	0.910112
232	Males	24	Metronome	2.01789	271.586	225.871	1.29218	0.966667	0.793103
232	Males	24	Self pace mode	2.01637	227.433	270.655	0.859639	1
233	Females	34.2959	Bimanual metronome	2.03	150.25	375.63	0.45	0.461538	0.8333	42.7
233	Females	34.2959	Maximum velocity	2.78	152.1	226.72	0.74	0.883721
233	Females	34.2959	Metronome	2.05	173.45	318.86	0.56	0.967742	0.9831
233	Females	34.2959	Self pace mode	1.78	201.64	389.34	0.56	0.961538
234	Females	48	Bimanual metronome	2.02006	245.982	250.955	1.00976	0.903226	0.982143	17.5579
234	Females	48	Maximum velocity	3.08356	167.548	162.006	1.08397	0.857143
234	Females	48	Metronome	2.02689	240.414	255.887	0.968545	0.935484	0.974138
234	Females	48	Self pace mode	2.18562	179.156	293.203	0.681862	0.432432
235	Females	28.6411	Bimanual metronome	1.95	179.12	350.43	0.54	0.5	0.9412	20.73
235	Females	28.6411	Maximum velocity	2.99	140.86	206.43	0.74
235	Females	28.6411	Metronome	2.03	167.47	328.06	0.52		0.8174
235	Females	28.6411	Self pace mode	2.58	158.94	242.08	0.71
236	Females	24	Bimanual metronome	2.08566	270.865	223.269	1.39839	0.764706	0.865385	46.2083
236	Females	24	Maximum velocity	2.66216	216.464	220.308	1.12445	0.538462
236	Females	24	Metronome	2.12776	249.865	239.5	1.13422	0.722222	0.711538
236	Females	24	Self pace mode	1.31656	407.281	368.75	1.18026	0.8
237	Females	21	Bimanual metronome	1.67014	251.544	411.472	0.774281	1	0.955056	21.5
237	Females	21	Maximum velocity	3.06054	189.846	146.321	1.47241	0.8125
237	Females	21	Metronome	2.02932	236.196	258.955	0.934032	0.903226	0.650485
237	Females	21	Self pace mode	1.77699	243.317	322.587	0.770451	0.962963
238	Males	61	Bimanual metronome	1.95	246.78	289.72	1.01	0.5	0.3056	19.36
238	Males	61	Maximum velocity	3.02	188.79	211.79	1.4	0.666667
238	Males	61	Metronome	2	222.01	291.69	0.84	0.472222	0.7353
238	Males	61	Self pace mode	2.11	255.81	358.72	0.95	0.62069
239	Females	72	Maximum velocity	2.96064	160.152	191.159	0.913013	0.804878
239	Females	72	Metronome	2.01213	197.639	301.343	0.667746	0.84375	0.935185
239	Females	72	Self pace mode	2.25021	197.189	249.765	0.801803	0.970588
240	Males	23	Bimanual metronome	2.09	139.38	719.12	0.44	0.875	0.1543	98.56
240	Males	23	Maximum velocity	3.18	192.65	129.7	1.63	0.667
240	Males	23	Metronome	2.14	200.69	310.58	0.79	0.75	0.5376
240	Males	23	Self pace mode	2.78	228.72	136.61	1.82	0.868
241	Males	22	Maximum velocity	4.44508	131.664	94.5984	1.4325	0.871429
241	Males	22	Metronome	2.01953	211.991	285.052	0.757703	0.90625	0.929204
241	Males	22	Self pace mode	2.88809	211.2	137.213	1.61377	0.888889
242	Females	77	Maximum velocity	2.81918	187.379	175.279	1.13972	0.744681
242	Females	77	Metronome	2.0624	237.69	255.81	0.993481	0.966667	0.930435
242	Females	77	Self pace mode	1.97176	173.735	364.529	0.55048	0.653846
243	Females	36.8521	Bimanual metronome	2.18	165.24	325.9	0.55	0.967742	0.9746	15.71
243	Females	36.8521	Maximum velocity	3.5	159.78	138.99	1.29	0.826923
243	Females	36.8521	Metronome	2.06	140.08	354.8	0.41	0.571429	0.8987
243	Females	36.8521	Self pace mode	2.29	207.97	238.91	0.93	0.896552
244	Females	21	Metronome	2.03543	243.419	255.427	1.04636	0.9375	0.973684
244	Females	21	Metronome	2.06896	199.111	289.024	0.781747	0.521739	1
245	Females	37	Bimanual metronome	1.99547	276.589	230.705	1.24626	0.933333	0.946429	15.6306
245	Females	37	Maximum velocity	2.44807	191.08	231.798	0.879633	0.625
245	Females	37	Self pace mode	1.61712	311.534	316.5	1.03873	0.916667
246	Males	20	Self pace mode	1.99988	228.879	280.474	0.892012	1
247	Females	25	Bimanual metronome	2.00286	172.364	323.432	0.532921	1	0.920455	26.8409
247	Females	25	Maximum velocity	2.22478	156.398	190.935	0.819119	0.96875
247	Females	25	Metronome	1.99274	173.727	321.386	0.540556	1	0.747126
247	Females	25	Self pace mode	1.66044	154.742	196.092	0.789126	0.967742
248	Males	37.0137	Bimanual metronome	2.01	209.08	289.84	0.74	0.967742	0.9748	18.49
248	Males	37.0137	Maximum velocity	2.84	175.21	181.96	1.01	0.97619
248	Males	37.0137	Metronome	2.02	200.99	299.37	0.69	0.966667	0.9741
248	Males	37.0137	Self pace mode	2.27	198.81	247.56	0.83	0.970588
249	Females	27	Bimanual metronome	2.0243	254.283	241.814	1.10387	1	0.694915	13.5424
249	Females	27	Maximum velocity	3.68616	143.85	132.733	1.14901	0.46875
249	Females	27	Metronome	2.01396	245.1	253.717	1.01049	0.9375	0.864407
249	Females	27	Self pace mode	3.29957	150.25	155.829	1.00311	0.703704
250	Males	30.1123	Bimanual metronome	2.02	202.49	294.68	0.71	0.903226	0.9643	13.95
250	Males	30.1123	Maximum velocity	3.44	172.59	124.57	1.56	0.867925
250	Males	30.1123	Metronome	2.01	213.5	287.16	0.78	0.870968	0.8889
250	Males	30.1123	Self pace mode	2.05	185.3	309.79	0.63	0.903226
251	Females	34.926	Bimanual metronome	1.98	202.15	312.08	0.68	0.83871	0.9904	22.06
251	Females	34.926	Maximum velocity	3.59	123.4	184.05	0.84	0.333333
251	Females	34.926	Metronome	2.01	194.25	313.15	0.66	0.7	0.9405
251	Females	34.926	Self pace mode	2.8	143.63	226.63	0.68	0.577778
252	Females	29.7014	Bimanual metronome	2.02	254.69	248.09	1.09	0.903226	0.75	21.14
252	Females	29.7014	Maximum velocity	3.7	174.59	123.91	2.99	0.711538
252	Females	29.7014	Metronome	2.02	261.89	239.7	1.17	0.84375	0.9167
252	Females	29.7014	Self pace mode	2.42	209.26	208.95	1.05	0.891892
253	Females	41	Maximum velocity	2.96857	202.855	139.831	3.25728	0.977273
253	Females	41	Self pace mode	2.02175	186.571	312.518	0.616418	0.903226
254	Females	35	Bimanual metronome	2.03652	172.75	323.776	0.554318	0.90625	0.913793	29.3077
254	Females	35	Maximum velocity	3.81899	136.397	142.578	1.34065	0.87931
254	Females	35	Metronome	2.09849	197.925	294.133	0.723739	0.967742	0.881356
254	Females	35	Self pace mode	3.2706	146.016	166.946	0.977605	0.938776
255	Females	22	Metronome	2.01075	120.883	377.744	0.326679	1	1
255	Females	22	Metronome	2.00509	163.293	337.191	0.491789	0.9375	1
